# Supplementary material for: The Effects of Play Behavior, Feeding, and Time of Day on Salivary Concentrations of sIgA in Calves
Source: Animals (Basel). 2019 Sep 5;9(9):657. doi: 10.3390/ani9090657 (PMC6769737; doi:10.3390/ani9090657)
Supplement: Supplementary file 1 [file animals-09-00657-s001.zip]

Archive with 1 entries (1 files):
- animals-524326-supplementary.xlsx
