# Supplementary material for: The Effects of Play Behavior, Feeding, and Time of Day on Salivary Concentrations of sIgA in Calves
Source: Animals (Basel). 2019 Sep 5;9(9):657. doi: 10.3390/ani9090657 (PMC6769737; doi:10.3390/ani9090657)
Supplement: Supplementary file 1 [file animals-09-00657-s001.zip › animals-524326-supplementary.xlsx]

## Sheet: iga&play
	calf	sex	breed	age	date	time	IgA1_mg/ml	IgA2_mg/ml	delta.IgA_mg/ml	durtest_min	jumpF	runF	runD_s	kickF	rubF	rubD_s	mountF	pushF	pushD_s	avoidF	play_score
1	9490	f	FV	68	26.03.14	10:45:00	379	323	-56	23.1	4	8	22	3	0	0	0	2	7	11	36
2	9492	f	FV	68	14.04.14	10:33:00	149	211	62	15.6	9	2	6	0	7	60	0	1	4	5	79
3	9493	f	HOL	61	14.04.14	10:30:00	317	512	195	35.8	9	3	18	1	3	10	6	3	30	3	74
4	9494	f	HOL	57	14.04.14	10:32:00	329	412	83	25.4	9	3	15	1	3	44	2	9	71	0	142
5	9495	m	FV	59	16.04.14	12:28:00	1030	407	-623	25.8	13	1	3	0	3	11	0	1	3	2	30
6	9496	f	FV	56	16.04.14	10:28:00	205	263	58	11.7	9	2	9	0	0	0	0	1	13	0	31
7	9497	m	FV	59	22.04.14	10:28:00	13	346	333	16.1	7	8	54	0	0	0	0	0	0	8	61
8	9498	f	FV	58	22.04.14	10:35	216	79	-137	26.9	0	1	3	0	2	10	0	0	0	3	13
9	9499	m	FV	51	22.04.14	12:28:00	22	22	0	29.7	0	0	0	0	8	102	0	4	50	0	152
10	9500	m	FV	73	22.05.14	10:38:00	217	237	20	21.3	0	2	6	0	1	17	3	0	0	4	26
11	9501	f	FV	65	22.05.14	10:31:00	169	83	-86	25.5	3	1	2	0	0	0	1	3	40	1	46
12	9504	f	FV	50	22.05.14	10:33:00	525	244	-281	30.8	0	0	0	0	2	25	0	1	8	0	33
13	9505	f	FV	46	22.05.14	10:35:00	112	217	105	36.3	4	0	0	0	2	46	3	3	33	0	86

## Sheet: circadian
	animal	sex	group	day	time	IgA
1	8554	f	1	1	07:15	130
4	8554	f	1	1	10:00	744
5	8554	f	1	1	12:00	155
6	8554	f	1	1	14:00	229
7	8554	f	1	1	16:00	1369
8	8554	f	1	1	17:15	101
11	8554	f	1	2	07:15	296
14	8554	f	1	2	10:00	1982
15	8554	f	1	2	12:00	910
16	8554	f	1	2	14:00	79
17	8554	f	1	2	16:00	11
18	8554	f	1	2	17:15	402
21	9490	f	1	1	07:15	1327
24	9490	f	1	1	10:00	108
25	9490	f	1	1	12:00	130
26	9490	f	1	1	14:00	259
27	9490	f	1	1	16:00	692
28	9490	f	1	1	17:15	912
31	9490	f	1	2	07:15	146
34	9490	f	1	2	10:00	180
35	9490	f	1	2	12:00	1156
36	9490	f	1	2	14:00	169
37	9490	f	1	2	16:00	292
38	9490	f	1	2	17:15	135
41	9492	f	2	1	07:15	297
44	9492	f	2	1	10:00	338
45	9492	f	2	1	12:00	127
46	9492	f	2	1	14:00	0
47	9492	f	2	1	16:00	7
48	9492	f	2	1	17:15	26
51	9492	f	2	2	07:15	133
54	9492	f	2	2	10:00	311
55	9492	f	2	2	12:00	111
56	9492	f	2	2	14:00	11
57	9492	f	2	2	16:00	364
58	9492	f	2	2	17:15	148
61	9493	f	2	1	07:15	421
64	9493	f	2	1	10:00	212
65	9493	f	2	1	12:00	289
66	9493	f	2	1	14:00	1536
67	9493	f	2	1	16:00	1627
68	9493	f	2	1	17:15	245
71	9493	f	2	2	07:15	1461
74	9493	f	2	2	10:00	282
75	9493	f	2	2	12:00	759
76	9493	f	2	2	14:00	6
77	9493	f	2	2	16:00	2167
78	9493	f	2	2	17:15	963
81	9494	f	2	1	07:15	542
84	9494	f	2	1	10:00	617
85	9494	f	2	1	12:00	468
86	9494	f	2	1	14:00	885
87	9494	f	2	1	16:00	282
88	9494	f	2	1	17:15	3228
91	9494	f	2	2	07:15	2317
94	9494	f	2	2	10:00	5838
95	9494	f	2	2	12:00	977
96	9494	f	2	2	14:00	233
97	9494	f	2	2	16:00	170
98	9494	f	2	2	17:15	488
101	9495	m	2	1	07:15	634
104	9495	m	2	1	10:00	932
105	9495	m	2	1	12:00	52
106	9495	m	2	1	14:00	369
107	9495	m	2	1	16:00	1658
108	9495	m	2	1	17:15	1040
111	9495	m	2	2	07:15	594
114	9495	m	2	2	10:00	265
115	9495	m	2	2	12:00	134
116	9495	m	2	2	14:00	254
117	9495	m	2	2	16:00	39
118	9495	m	2	2	17:15	71
121	9496	f	2	1	07:15	279
124	9496	f	2	1	10:00	179
125	9496	f	2	1	12:00	363
126	9496	f	2	1	14:00	258
127	9496	f	2	1	16:00	3892
128	9496	f	2	1	17:15	77
131	9496	f	2	2	07:15	1612
134	9496	f	2	2	10:00	1576
135	9496	f	2	2	12:00	14
136	9496	f	2	2	14:00	104
137	9496	f	2	2	16:00	1368
138	9496	f	2	2	17:15	302
141	9497	m	2	1	07:15	313
144	9497	m	2	1	10:00	655
145	9497	m	2	1	12:00	690
146	9497	m	2	1	14:00	2
147	9497	m	2	1	16:00	76
148	9497	m	2	1	17:15	67
151	9497	m	2	2	07:15	849
154	9497	m	2	2	10:00	339
155	9497	m	2	2	12:00	1434
156	9497	m	2	2	14:00	80
157	9497	m	2	2	16:00	242
158	9497	m	2	2	17:15	140
161	9498	f	2	1	07:15	1871
164	9498	f	2	1	10:00	188
165	9498	f	2	1	12:00	321
166	9498	f	2	1	14:00	236
167	9498	f	2	1	16:00	559
168	9498	f	2	1	17:15	806
171	9498	f	2	2	07:15	1534
174	9498	f	2	2	10:00	152
175	9498	f	2	2	12:00	111
176	9498	f	2	2	14:00	432
177	9498	f	2	2	16:00	485
178	9498	f	2	2	17:15	1350
181	9499	m	2	1	07:15	691
184	9499	m	2	1	10:00	2590
185	9499	m	2	1	12:00	274
186	9499	m	2	1	14:00	245
187	9499	m	2	1	16:00	932
188	9499	m	2	1	17:15	167
191	9499	m	2	2	07:15	599
194	9499	m	2	2	10:00	2037
195	9499	m	2	2	12:00	255
196	9499	m	2	2	14:00	220
197	9499	m	2	2	16:00	189
198	9499	m	2	2	17:15	317
201	9500	m	3	1	07:15	454
204	9500	m	3	1	10:00	603
205	9500	m	3	1	12:00	1058
206	9500	m	3	1	14:00	19
207	9500	m	3	1	16:00	230
208	9500	m	3	1	17:15	1455
211	9500	m	3	2	07:15	152
214	9500	m	3	2	10:00	124
215	9500	m	3	2	12:00	342
216	9500	m	3	2	14:00	107
217	9500	m	3	2	16:00	1569
218	9500	m	3	2	17:15	962
221	9501	f	3	1	07:15	816
224	9501	f	3	1	10:00	124
225	9501	f	3	1	12:00	629
226	9501	f	3	1	14:00	104
227	9501	f	3	1	16:00	397
228	9501	f	3	1	17:15	319
231	9501	f	3	2	07:15	797
234	9501	f	3	2	10:00	567
235	9501	f	3	2	12:00	482
236	9501	f	3	2	14:00	366
237	9501	f	3	2	16:00	1328
238	9501	f	3	2	17:15	553
241	9504	f	3	1	07:15	531
244	9504	f	3	1	10:00	391
245	9504	f	3	1	12:00	143
246	9504	f	3	1	14:00	47
247	9504	f	3	1	16:00	29
248	9504	f	3	1	17:15	582
251	9504	f	3	2	07:15	198
254	9504	f	3	2	10:00	311
255	9504	f	3	2	12:00	292
256	9504	f	3	2	14:00	246
257	9504	f	3	2	16:00	115
258	9504	f	3	2	17:15	1198
261	9505	f	3	1	07:15	475
264	9505	f	3	1	10:00	293
265	9505	f	3	1	12:00	2285
266	9505	f	3	1	14:00	153
267	9505	f	3	1	16:00	8632
268	9505	f	3	1	17:15	382
271	9505	f	3	2	07:15	788
274	9505	f	3	2	10:00	176
275	9505	f	3	2	12:00	678
276	9505	f	3	2	14:00	961
277	9505	f	3	2	16:00	383
278	9505	f	3	2	17:15	1166

## Sheet: feeding
	animal	sex	group	day	IgA	am_pm	sample_no
1	8554	f	1	1	130	AM	1
2	8554	f	1	1	111	AM	2
3	8554	f	1	1	143	AM	3
8	8554	f	1	1	101	PM	1
9	8554	f	1	1	102	PM	2
10	8554	f	1	1	400	PM	3
11	8554	f	1	2	296	AM	1
12	8554	f	1	2	225	AM	2
13	8554	f	1	2	173	AM	3
18	8554	f	1	2	402	PM	1
19	8554	f	1	2	158	PM	2
20	8554	f	1	2	6	PM	3
21	9490	f	1	1	1327	AM	1
22	9490	f	1	1	97	AM	2
23	9490	f	1	1	266	AM	3
28	9490	f	1	1	912	PM	1
29	9490	f	1	1	197	PM	2
30	9490	f	1	1	361	PM	3
31	9490	f	1	2	146	AM	1
32	9490	f	1	2	217	AM	2
33	9490	f	1	2	285	AM	3
38	9490	f	1	2	135	PM	1
39	9490	f	1	2	266	PM	2
40	9490	f	1	2	1100	PM	3
41	9492	f	2	1	297	AM	1
42	9492	f	2	1	169	AM	2
43	9492	f	2	1	286	AM	3
48	9492	f	2	1	26	PM	1
49	9492	f	2	1	110	PM	2
50	9492	f	2	1	83	PM	3
51	9492	f	2	2	133	AM	1
52	9492	f	2	2	113	AM	2
53	9492	f	2	2	44	AM	3
58	9492	f	2	2	148	PM	1
59	9492	f	2	2	84	PM	2
60	9492	f	2	2	147	PM	3
61	9493	f	2	1	421	AM	1
62	9493	f	2	1	971	AM	2
63	9493	f	2	1	624	AM	3
68	9493	f	2	1	245	PM	1
69	9493	f	2	1	729	PM	2
70	9493	f	2	1	1339	PM	3
71	9493	f	2	2	1461	AM	1
72	9493	f	2	2	950	AM	2
73	9493	f	2	2	337	AM	3
78	9493	f	2	2	963	PM	1
79	9493	f	2	2	524	PM	2
80	9493	f	2	2	1143	PM	3
81	9494	f	2	1	542	AM	1
82	9494	f	2	1	388	AM	2
83	9494	f	2	1	1149	AM	3
88	9494	f	2	1	3228	PM	1
89	9494	f	2	1	365	PM	2
90	9494	f	2	1	1001	PM	3
91	9494	f	2	2	2317	AM	1
92	9494	f	2	2	600	AM	2
93	9494	f	2	2	416	AM	3
98	9494	f	2	2	488	PM	1
99	9494	f	2	2	475	PM	2
100	9494	f	2	2	1065	PM	3
101	9495	m	2	1	634	AM	1
102	9495	m	2	1	147	AM	2
103	9495	m	2	1	574	AM	3
108	9495	m	2	1	1040	PM	1
109	9495	m	2	1	108	PM	2
110	9495	m	2	1	447	PM	3
111	9495	m	2	2	594	AM	1
112	9495	m	2	2	135	AM	2
113	9495	m	2	2	364	AM	3
118	9495	m	2	2	71	PM	1
119	9495	m	2	2	82	PM	2
120	9495	m	2	2	334	PM	3
121	9496	f	2	1	279	AM	1
122	9496	f	2	1	452	AM	2
123	9496	f	2	1	636	AM	3
128	9496	f	2	1	77	PM	1
129	9496	f	2	1	193	PM	2
130	9496	f	2	1	303	PM	3
131	9496	f	2	2	1612	AM	1
132	9496	f	2	2	334	AM	2
133	9496	f	2	2	273	AM	3
138	9496	f	2	2	302	PM	1
139	9496	f	2	2	22	PM	2
140	9496	f	2	2	142	PM	3
141	9497	m	2	1	313	AM	1
142	9497	m	2	1	202	AM	2
143	9497	m	2	1	415	AM	3
148	9497	m	2	1	67	PM	1
149	9497	m	2	1	248	PM	2
150	9497	m	2	1	564	PM	3
151	9497	m	2	2	849	AM	1
152	9497	m	2	2	2752	AM	2
153	9497	m	2	2	515	AM	3
158	9497	m	2	2	140	PM	1
159	9497	m	2	2	160	PM	2
160	9497	m	2	2	482	PM	3
161	9498	f	2	1	1871	AM	1
162	9498	f	2	1	284	AM	2
163	9498	f	2	1	296	AM	3
168	9498	f	2	1	806	PM	1
169	9498	f	2	1	140	PM	2
170	9498	f	2	1	139	PM	3
171	9498	f	2	2	1534	AM	1
172	9498	f	2	2	298	AM	2
173	9498	f	2	2	357	AM	3
178	9498	f	2	2	1350	PM	1
179	9498	f	2	2	213	PM	2
180	9498	f	2	2	163	PM	3
181	9499	m	2	1	691	AM	1
182	9499	m	2	1	578	AM	2
183	9499	m	2	1	1191	AM	3
188	9499	m	2	1	167	PM	1
189	9499	m	2	1	281	PM	2
190	9499	m	2	1	1233	PM	3
191	9499	m	2	2	599	AM	1
192	9499	m	2	2	399	AM	2
193	9499	m	2	2	683	AM	3
198	9499	m	2	2	317	PM	1
199	9499	m	2	2	272	PM	2
200	9499	m	2	2	300	PM	3
201	9500	m	3	1	454	AM	1
202	9500	m	3	1	305	AM	2
203	9500	m	3	1	516	AM	3
208	9500	m	3	1	1455	PM	1
209	9500	m	3	1	233	PM	2
210	9500	m	3	1	538	PM	3
211	9500	m	3	2	152	AM	1
212	9500	m	3	2	561	AM	2
213	9500	m	3	2	317	AM	3
218	9500	m	3	2	962	PM	1
219	9500	m	3	2	575	PM	2
220	9500	m	3	2	1502	PM	3
221	9501	f	3	1	816	AM	1
222	9501	f	3	1	577	AM	2
223	9501	f	3	1	267	AM	3
228	9501	f	3	1	319	PM	1
229	9501	f	3	1	39	PM	2
230	9501	f	3	1	597	PM	3
231	9501	f	3	2	797	AM	1
232	9501	f	3	2	728	AM	2
233	9501	f	3	2	678	AM	3
238	9501	f	3	2	553	PM	1
239	9501	f	3	2	334	PM	2
240	9501	f	3	2	183	PM	3
241	9504	f	3	1	531	AM	1
242	9504	f	3	1	479	AM	2
243	9504	f	3	1	1889	AM	3
248	9504	f	3	1	582	PM	1
249	9504	f	3	1	526	PM	2
250	9504	f	3	1	1542	PM	3
251	9504	f	3	2	198	AM	1
252	9504	f	3	2	121	AM	2
253	9504	f	3	2	583	AM	3
258	9504	f	3	2	1198	PM	1
259	9504	f	3	2	827	PM	2
260	9504	f	3	2	2272	PM	3
261	9505	f	3	1	475	AM	1
262	9505	f	3	1	534	AM	2
263	9505	f	3	1	156	AM	3
268	9505	f	3	1	382	PM	1
269	9505	f	3	1	549	PM	2
270	9505	f	3	1	528	PM	3
271	9505	f	3	2	788	AM	1
272	9505	f	3	2	543	AM	2
273	9505	f	3	2	291	AM	3
278	9505	f	3	2	1166	PM	1
279	9505	f	3	2	618	PM	2
280	9505	f	3	2	244	PM	3
